# Supplementary material for: Soil–Plant Transfer and Environmental Levels of Potentially Toxic Elements in Agricultural, Urban and Industrial Areas of the València Region (Eastern Spain)
Source: Toxics. 2026 Apr 22;14(5):353. doi: 10.3390/toxics14050353 (PMC13211046; doi:10.3390/toxics14050353)
Supplement: Supplementary file 1 [file toxics-14-00353-s001.zip]

Archive with 1 entries (1 files):
- toxics-4265942-supplementary.pdf
